# Supplementary material for: Immunohistochemical Analysis of Single-Stranded DNA Binding Protein 2 in Non-Melanoma Skin Cancers
Source: Biomedicines. 2023 Jun 25;11(7):1818. doi: 10.3390/biomedicines11071818 (PMC10376428; doi:10.3390/biomedicines11071818)
Supplement: Supplementary file 1 [file biomedicines-11-01818-s001.zip]

Archive with 1 entries (1 files):
- biomedicines-2426816-supplementary.pdf
